# Supplementary material for: Comparative microarray analysis of Rhipicephalus (Boophilus) microplus expression profiles of larvae pre-attachment and feeding adult female stages on Bos indicus and Bos taurus cattle
Source: BMC Genomics. 2010 Jul 19;11:437. doi: 10.1186/1471-2164-11-437 (PMC3224725; doi:10.1186/1471-2164-11-437)
Supplement: Additional file 1 — 1A - Microarray data of Transcripts low expressed in unattached/un-fed Larvae versus B-FL. 1B - Microarray data of low expressed transcripts in unattached/unfed Larvae versus H-FL. 1C -Microarray data of high expressed transcripts in larvae vs B-FL, larvae vs H-FL and B-FL vs H-FL. 1C.1. Unfed larvae vs B-FL. 1C.2. Unfed larvae vs H-FL. 1C.3. B-FL versus H-FL [file 1471-2164-11-437-S1.XLS]

## Sheet: Appendix 1A
Additional file 1A - Microarray data of Transcripts low expressed in unattached/un-fed Larvae versus B-FL
PROTEIN GROUP	ID	Protein Hit	Protein Description	Protein E-value	COG	COG E-value	Species	Fold (DE)
Defense	TC7207	AAY66495	microplusin preprotein-like	1e-05	COG2303 Choline dehydrogenase and related flavoproteins	6.7	Ixodes scapularis	-2.336
	TC9228	AAS59160	lipocalin-like protein	5e-10	COG0241 Histidinol phosphatase and related phosphatases	4	Boophilus microplus	-2.876
	TC9363	O77420	Female-specific histamine-binding protein	5e-71	COG0058 Glucan phosphorylase	0.041	Rhipicephalus appendiculatus	-2.022
	TC10436	O77420	Female-specific histamine-binding protein	5e-65	unnamed protein product	1.5	Rhipicephalus appendiculatus	-1.772
	CK181839.1	AAS59160	lipocalin-like protein	5e-10	COG0241 Histidinol phosphatase and related phosphatases	3.9	Boophilus microplus	-2.249
	CK175060.1	O77420	Female-specific histamine-binding protein	1e-07	NoHit	NoHit	Rhipicephalus appendiculatus	-2.179
Protease	TC9900	CAO00627	Metis3 protein	9e-31	COG0121 Predicted glutamine amidotransferase	8.2	Ixodes scapularis	-3.038
GGY domain	CK173243.1	ABI52689	GGY domain protein	2e-17	unnamed protein product	0.008	Argas monolakensis	-4.522
	CK174565.1	ABI52689	GGY domain protein	1e-06	unnamed protein product	0.1	Argas monolakensis	-3.861
	TC5802	ABI52689	GGY domain protein	6e-17	unnamed protein product	0.019	Argas monolakensis	-2.877
	TC6326	ABI52689	GGY domain protein	7e-10	COG3639 ABC-type phosphate/phosphonate transport system, permease component	1.1	Argas monolakensis	-2.548
	TC9278	ABI52689	GGY domain protein	2e-07	unnamed protein product	0.008	Argas monolakensis	-1.798
	TC5872	ABI52689	GGY domain protein	2e-06	unnamed protein product	0.16	Argas monolakensis	-2.609
Secreted salivary	TC6511	AAY66863	putative salivary sulfotransferase	3e-64	unnamed protein product	0.0003	Ixodes scapularis	-1.562
	TC9174	AAY66605	putative salivary protein	2e-07	COG2084 3-hydroxyisobutyrate dehydrogenase and related beta-hydroxyacid dehydrogenases	1.1	Ixodes scapularis	-2.084
Esterase	TC11842	CAH65679	acetylcholinesterase precursor	2e-66	COG2272 Carboxylesterase type B	5e-36	Nilaparvata lugens	-2.062
Cuticle proteins	CK172827.1	P83354	Cuticle protein 14 isoform a (LpCP14a)	9e-06	COG0566 rRNA methylases	0.19		-1.771
	TC9973	P84252	Cuticle protein 16.8 (Ir-ACP16.8)	7e-25	unnamed protein product	2		-1.553
	TC14549	BAE44190	Cuticular protein	1e-18	COG0566 rRNA methylases	0.22	Tachypleus tridentatus	-1.746
	TC5912	BAE44193	Cuticular protein	8e-12	unnamed protein product	6.8	Tachypleus tridentatus	-2.707
Stress	CK172746.1	YP_209207	cytochrome c oxidase subunit I	1e-119	COG0843 Heme/copper-type cytochrome/quinol oxidases, subunit 1	8e-72	Bos taurus	-2.052
	TC10334	YP_209207	cytochrome c oxidase subunit I	1e-158	COG0843 Heme/copper-type cytochrome/quinol oxidases, subunit 1	4e-98	Bos taurus	-1.547
	CK179409.1	ABQ12812	heat shock protein 70kDa	1e-139	unnamed protein product	1e-119	Psilochorus sp.	-1.707
	TC6174	AAO92281	heat shock-related protein	2e-65	COG0071 Molecular chaperone (small heat shock protein)	0.001	Dermacentor variabilis	-2.492
	TC6772	AAO92281	heat shock-related protein	3e-68	COG0071 Molecular chaperone (small heat shock protein)	0.002	Dermacentor variabilis	-1.948
	TC9509	ABD83654	hemelipoglycoprotein precursor	3e-44	COG2217 Cation transport ATPase	2.5	Dermacentor variabilis	-2.247
	TC15029	ABD83654	hemelipoglycoprotein precursor	1e-107	COG0747 ABC-type dipeptide transport system, periplasmic component	0.029	Dermacentor variabilis	-1.644
	TC9004	AAO92279	glutathione S-transferase	4e-78	COG0625 Glutathione S-transferase	2e-14	Dermacentor variabilis	-1.781
Genetic Information storage and processing	CK174416.1	EDV45137	GG13013	2e-28	COG5262 Histone H2A	5e-25	Drosophila erecta	-2.253
	CK190043.1	XP_001685752	RNA binding protein emb|CAJ05906.1	0.001	unnamed protein product	0.89	Leishmania major	-1.832
	TC12265	XP_001866261	elongase gb|EDS43108.1	2e-48	unnamed protein product	2e-15	Culex pipiens quinquefasciatus	-2.024
	TC9034	EDV45053	GG16349	3e-37	COG5262 Histone H2A	6e-32	Drosophila erecta	-1.607
	TC8407	AAD34542	luciferase	4e-36	COG0318 Acyl-CoA synthetases (AMP-forming)/AMP-acid ligases II	7e-25	Phrixothrix vivianii	-2.514
Cell wall and membrane	TC13220	YP_371201	outer membrane protein, Haemagluttinin-like gb|ABB10557.1	0.0007	unnamed protein product	0.33	Burkholderia sp	-1.789
	TC14558	XP_001629262	predicted protein	6e-24	COG2335 Secreted and surface protein containing fasciclin-like repeats	2e-15	Nematostella vectensis	-2.921
	TC12544	ABX75456	leucine rich repeat transmembrane neuronal 4	5e-16	COG4886 Leucine-rich repeat (LRR) protein	0.48	Lycosa singoriensis	-1.867
Signal transdution	CV440536.1	XP_967669	similar to protein phosphatase 2c	6e-59	COG0631 Serine/threonine protein phosphatase	1e-06	Tribolium castaneum	-1.587
Lipid metabolism	TC12302	XP_687387	similar to Fatty acid synthase	2e-44	COG3319 Thioesterase domains of type I polyketide synthases or non-ribosomal peptide synthetases	7e-12	Danio rerio	-1.768
Amino acid metabolism	TC7898	NP_001006567	ornithine aminotransferase	1e-169	COG4992 Ornithine/acetylornithine aminotransferase	1e-120	Gallus gallus	-1.556
Metabolic	TC8216	ZP_01893763	acyltransferase	2.7	COG5157 RNA polymerase II assessory factor	2.2	Marinobacter algicola	-1.569
Unnamed	CK173980.1	XP_001743963	predicted protein gb|EDQ91541.1	2e-06	unnamed protein product	0.004	Monosiga brevicollis	-2.367
	CK175835.1	XP_001368509	similar to leucine rich repeat and fibronectin type III domain containing 1	2e-09	COG4886 Leucine-rich repeat (LRR) protein	0.21	Monodelphis domestica	-1.858
	CK187762.1	XP_001119924	hypothetical protein	3e-19	unnamed protein product	0.1	Apis mellifera	-1.638
	TC11927	AAD34542	luciferase	2e-18	COG0365 Acyl-coenzyme A synthetases/AMP-(fatty) acid ligases	8e-11	Phrixothrix vivianii	-1.715
	TC12434	XP_001122040	similar to c-Jun protein	5e-49	unnamed protein product	2e-05	Apis mellifera	-1.615
	TC12473	NP_001079604	similar to kraken-like gb|AAH45088.1	1e-26	unnamed protein product	3e-16	Xenopus laevis	-2.028
	TC12742	XP_001122003	similar to CG5195-PA	1e-12	COG4886 Leucine-rich repeat (LRR) protein	0.001	Apis mellifera	-2.625
	TC13047	EDV45001	GG21374	2e-38	unnamed protein product	1e-36	Drosophila erecta	-2.331
	TC13384	NP_730841	CG31522 CG31522-PB, isoform B	1e-60	unnamed protein product	5e-16	Drosophila melanogaster	-1.704
	TC6086	EDV52403	GG13377	1e-123	unnamed protein product	0.18	Drosophila erecta	-2.71
	TC6631	Q75WF2	Plancitoxin-1 precursor (Plancitoxin I)	1e-55	unnamed protein product	0.18	Acanthaster planci	-2.172
	TC6853	XP_393136	similar to CG31522-PB, isoform B	7e-48	unnamed protein product	4e-11	Apis mellifera	-2.672
	TC8890	XP_001743963	predicted protein gb|EDQ91541.1	2e-06	unnamed protein product	0.004	Monosiga brevicollis	-1.724
No Signifcant Similarities	CK173187.1	XP_001904735	NSS	4.2	unnamed protein product	0.3	Podospora anserina	-5.058
	CK176976.1	XP_001878420	NSS	8.7	unnamed protein product	0.3	Laccaria bicolor	-1.887
	CK177257.1	ZP_02177881	NSS	2.3	unnamed protein product	3.4	Hydrogenivirga sp.	-3.809
	CK178160.1	NoHit	NSS	NoHit	unnamed protein product	8.6		-1.863
	CK182043.1	ZP_01113057	NSS	0.87	unnamed protein product	6.5	Reinekea sp.	-1.834
	CK185923.1	NoHit	NSS	NoHit	NoHit	NoHit		-1.657
	CK188290.1	ABI52732	NSS	0.077	unnamed protein product	0.71	Argas monolakensis	-1.806
	CK189825.1	EAZ36945	NSS	0.12	unnamed protein product	0.3	Oryza sativa	-1.784
	CK190531.1	NoHit	NSS	NoHit	COG0666 FOG: Ankyrin repeat	2.1		-1.783
	CK191103.1	CAF98060	NSS	4.6	COG1017 Hemoglobin-like flavoprotein	2.9	Tetraodon nigroviridis	-2.009
	CV446718.1	NoHit	NSS	NoHit	COG2942 N-acyl-D-glucosamine 2-epimerase	2.4		-2
	TC10693	NoHit	NSS	NoHit	unnamed protein product	7.4		-1.895
	TC11320	NoHit	NSS	NoHit	NoHit	NoHit		-1.859
	TC11324	CAF98060	NSS	4.6	COG1017 Hemoglobin-like flavoprotein	2.9	Tetraodon nigroviridis	-2.096
	TC11565	NoHit	NSS	NoHit	COG2942 N-acyl-D-glucosamine 2-epimerase	2.4		-1.785
	TC11621	XP_001633125	NSS	3.6	NoHit	NoHit	Nematostella vectensis	-1.845
	TC11857	ZP_00945169	NSS	7.5	unnamed protein product	6.3	Ralstonia solanacearum	-1.906
	TC12114	NoHit	NSS	NoHit	NoHit	NoHit		-1.771
	TC12215	NoHit	NSS	NoHit	NoHit	NoHit		-2.512
	TC12338	XP_001936838	NSS	0.22	unnamed protein product	0.81	Pyrenophora tritici-repentis	-1.666
	TC12556	ZP_02082504	NSS	4.3	NoHit	NoHit	Clostridium bolteae	-2.529
	TC12798	XP_001419935	NSS	4.5	unnamed protein product	5.9	Ostreococcus lucimarinus	-1.642
	TC12806	ZP_01113057	NSS	0.88	unnamed protein product	6.5	Reinekea sp	-2.616
	TC13032	EDL88696	NSS	0.61	COG0784 FOG: CheY-like receiver	5.4	Rattus norvegicus	-1.966
	TC13140	ABI52732	NSS	0.16	unnamed protein product	9.3	Argas monolakensis	-1.856
	TC13143	XP_001906949	NSS	4.2	NoHit	NoHit	Podospora anserina	-3.036
	TC13956	CAO42950	NSS	9.9	unnamed protein product	7.1	Vitis vinifera	-1.85
	TC14193	EAZ36945	NSS	0.12	unnamed protein product	0.3	Oryza sativa	-2.478
	TC14213	NoHit	NSS	NoHit	COG0666 FOG: Ankyrin repeat	4.2		-1.887
	TC14288	YP_001105279	NSS	1.3	unnamed protein product	2.2	Saccharopolyspora erythraea	-2.458
	TC14392	NoHit	NSS	NoHit	COG0623 Enoyl-[acyl-carrier-protein] reductase (NADH)	3.6		-1.82
	TC14492	BAC75570	NSS	4.6	NoHit	NoHit	Oryza sativa	-1.992
	TC14863	XP_001250141	NSS	4	NoHit	NoHit	Bos taurus	-1.86
	TC14879	NoHit	NSS	NoHit	COG2911 Uncharacterized protein conserved in bacteria	6.9		-1.589
	TC5839	XP_001904735	NSS	4.7	unnamed protein product	0.34	Podospora anserina	-2.391
	TC6042	AAX28666	NSS	4.4	COG1798 Diphthamide biosynthesis methyltransferase	7.1	Plasmodium falciparum	-1.906
	TC6125	XP_001768833	NSS	6.2	unnamed protein product	2	Physcomitrella patens	-2.222
	TC6142	XP_001428442	NSS	8.1	COG0403 Glycine cleavage system protein P (pyridoxal-binding), N-terminal domain	5.1	Paramecium tetraurelia	-2.271
	TC6283	AAF31692	NSS	3e-18	unnamed protein product	2e-13	Cricetulus griseus	-1.59
	TC6289	NoHit	NSS	NoHit	unnamed protein product	5.8		-1.582
	TC7086	AAP97364	NSS	3.7	COG5244 Dynactin complex subunit involved in mitotic spindle partitioning in anaphase B	5.8	Elephantulus rufescens	-2.032
	TC7177	NoHit	NSS	NoHit	NoHit	NoHit		-1.804
	TC8564	YP_522962	NSS	6.5	NoHit	NoHit	Rhodoferax ferrireducens	-1.887
	TC8595	XP_675608	NSS	4.7	COG0575 CDP-diglyceride synthetase	1.1	Plasmodium berghei	-2.533
	TC8870	XP_701348	NSS	4.8	unnamed protein product	2.6	Danio rerio	-1.724
	TC8889	XP_001743963	NSS	0.004	unnamed protein product	0.015	Monosiga brevicollis	-1.578
	TC9243	AAW25035	NSS	8.4	NoHit	NoHit	Schistosoma japonicum	-1.593
	TC9597	XP_001372359	NSS	2e-10	COG5079 Nuclear protein export factor	1.2	Monodelphis domestica	-2.74
	TC9603	XP_367829	NSS	1.3	NoHit	NoHit	Magnaporthe grisea	-2.094
	TC9868	YP_466967	NSS	1	COG0365 Acyl-coenzyme A synthetases/AMP-(fatty) acid ligases	2.2	Anaeromyxobacter dehalogenans	-1.567
	TC9454	AAO60047	NSS	0	COG4870 Cysteine protease	1e-12	Rhipicephalus appendiculatus	-1.81
	CK182480.1	ABI52689	NSS	0.15	unnamed protein product	5.3	Argas monolakensis	-1.907
	TC12142	ABI52689	NSS	0.2	unnamed protein product	6.6	Argas monolakensis	-1.656
	TC8946	ABI52689	NSS	9.2	unnamed protein product	8.7	Argas monolakensis	-1.702
	TC9020	ABI52689	NSS	0.092	NoHit	NoHit	Argas monolakensis	-2.743
	TC11750	AAV80791	NSS	0.5	COG1112 Superfamily I DNA and RNA helicases and helicase subunits	2.2	Ixodes scapularis	-1.996
	CK176917.1	XP_001375522	NSS	6	COG1009 NADH:ubiquinone oxidoreductase subunit 5 (chain L)/Multisubunit Na+/H+ antiporter, MnhA subunit	3.7	Monodelphis domestica	-2.133
	TC6884	ZP_01730119	NSS	9.1	unnamed protein product	9.7	Cyanothece sp.	-2.145
	TC12214	NP_505638	NSS	0.59	COG1014 Pyruvate:ferredoxin oxidoreductase and related 2-oxoacid:ferredoxin oxidoreductases, gamma subunit	8.5	Caenorhabditis elegans	-3.155
	TC12256	ABD83654	NSS	0	unnamed protein product	0.0001	Dermacentor variabilis	-2.252
	TC12477	NP_786721	NSS	1.8	NoHit	NoHit	Lactobacillus plantarum WCFS1	-1.756
	TC12981	XP_001685752	NSS	0.003	unnamed protein product	1.6	Leishmania major	-2.568
	TC7592	XP_001617076	NSS	8.9	unnamed protein product	1	Plasmodium vivax	-2.797
	TC5904	ZP_02177881	NSS	2.3	COG0752 Glycyl-tRNA synthetase, alpha subunit	4.4	Hydrogenivirga sp	-1.6
	CK174651.1	AAN63949	NSS	0.62	NoHit	NoHit	Plutella xylostella	-3.891
	CK189128.1	ZP_02212713	NSS	9	COG5522 Predicted integral membrane protein	1.9	Clostridium bartlettii	-1.598
	TC14766	NoHit	NSS	NoHit	COG3619 Predicted membrane protein	8.3		-1.908
	TC5847	AAN63949	NSS	0.64	NoHit	NoHit	Plutella xylostella	-2.493
	CV457388.1	XP_742129	NSS	7.3	COG0477 Permeases of the major facilitator superfamily	8	Plasmodium chabaudi chabaudi	-1.552
	TC10925	NoHit	NSS	NoHit	COG4178 ABC-type uncharacterized transport system, permease and ATPase components	0.74		-1.846
	CK182670.1	NoHit	NSS	NoHit	COG1132 ABC-type multidrug transport system, ATPase and permease components	2.4		-2.777
	TC6031	NoHit	NSS	NoHit	COG3839 ABC-type sugar transport systems, ATPase components	2.1		-1.76
	TC6195	EDV52055	NSS	0.004	COG1132 ABC-type multidrug transport system, ATPase and permease components	4.8	Drosophila erecta	-1.713
	TC12579	YP_592419	NSS	5.2	COG1132 ABC-type multidrug transport system, ATPase and permease components	1.3	Acidobacteria bacterium	-1.66
	TC12464	ZP_01908863	NSS	9.4	unnamed protein product	7.3	Plesiocystis pacifica	-1.91

## Sheet: Appendix 1B
Additional file 1B - Microarray data of low expressed transcripts in unattached/unfed Larvae versus H-FL
PROTEIN GROUP	ID	Protein Hit	Protein Description	Protein E-value	COG	COG E-value	Species	Fold (DE)
Defense	TC14099	AAQ93650	ixoderin precursor	8e-53	unnamed protein product	0.076	Ixodes ricinus	1.777
	TC7207	AAY66495	microplusin preprotein-like	1e-05	COG2303 Choline dehydrogenase and related flavoproteins	6.7	Ixodes scapularis	2.784
	CK181839.1	AAS59160	lipocalin-like protein	5e-10	COG0241 Histidinol phosphatase and related phosphatases	3.9	Boophilus microplus	2.16
	TC9228	AAS59160	lipocalin-like protein	5e-10	COG0241 Histidinol phosphatase and related phosphatases	4	Boophilus microplus	1.606
	TC9900	ABS87353	lospin 1	2e-38	COG4826 Serine protease inhibitor	1e-14	Amblyomma americanum	2.007
	TC6631	Q75WF2	Plancitoxin-1 precursor (Plancitoxin I) (Plan-I)	1e-55	unnamed protein product	0.18	Acanthaster planci	2.914
Protease	TC6802	XP_001602586	Molting fluid carboxypeptidase A	2e-53	COG2866 Predicted carboxypeptidase	6e-27	Nasonia vitripennis	1.73
	TC8493	AAL79567	midgut serine proteinase-3	1e-82	COG5640 Secreted trypsin-like serine protease	0.0001	Rhipicephalus appendiculatus	1.775
	TC9900	CAO00627	Metis3 protein	9e-31	COG0121 Predicted glutamine amidotransferase	8.2	Ixodes ricinus	3.793
Esterases	TC11842	CAH65679	acetylcholinesterase precursor	2e-66	COG2272 Carboxylesterase type B	5e-36	Nilaparvata lugens	1.72
Secreted salivary gland	TC6511	AAY66863	putative salivary sulfotransferase	3e-64	unnamed protein product	0.0003	Ixodes scapularis	1.749
GGY domain	TC5872	ABI52689	GGY domain protein	2e-06	unnamed protein product	0.16	Argas monolakensis	-2.073
	TC6326	ABI52689	GGY domain protein	7e-10	COG3639 ABC-type phosphate/phosphonate transport system, permease component	1.1	Argas monolakensis	-1.732
Stress	CK173062.1	AAO92281	putative heat shock	5e-42	COG0071 Molecular chaperone (small heat shock protein)	0.004	Dermacentor variabilis	-2.951
	CK175921.1	AAO92281	putative heat shock	2e-68	COG0071 Molecular chaperone (small heat shock protein)	0.0007	Dermacentor variabilis	-2.727
	CK178747.1	XP_971540	Glycoprotein 93 CG5520-PA	5e-46	COG0326 Molecular chaperone, HSP90 family	3e-20	Tribolium castaneum	-1.858
	CK179409.1	ABQ12812	heat shock protein 70kDa	1e-139	unnamed protein product	1e-119	[Psilochorus sp.	-1.658
	CV435938.1	ABG47443	heat shock protein	1e-81	unnamed protein product	1e-53	Dermacentor variabilis	-1.596
	TC10575	XP_799260	cytochrome P450	9e-42	COG2124 Cytochrome P450	7e-20	Strongylocentrotus purpuratus	-1.625
	TC6174	AAO92281	putative heat shock	2e-65	COG0071 Molecular chaperone (small heat shock protein)	0.001	Dermacentor variabilis	-2.245
	TC6772	AAO92281	putative heat shock	3e-68	COG0071 Molecular chaperone (small heat shock protein)	0.002	Dermacentor variabilis	-1.648
	TC9509	ABD83654	hemelipoglycoprotein	3e-44	COG2217 Cation transport ATPase	2.5	Dermacentor variabilis	-1.708
Cell wall, membrane	TC14558	XP_001629262	predicted protein gb|EDO37199.1	6e-24	COG2335 Secreted and surface protein containing fasciclin-like repeats	2e-15	Nematostella vectensis	-3.511
Transport	TC12451	AAT92198	ARMET-like protein precursor	1e-53	COG0488 ATPase components of ABC transporters with duplicated ATPase domains	1.8	Ixodes pacificus	-1.574
	TC9597	XP_001372359	hypothetical protein	2e-10	COG5079 Nuclear protein export factor	1.2	Monodelphis domestica	-2.909
Genetic Information storage and processing	TC12265	XP_001866261	elongase gb|EDS43108.1	2e-48	unnamed protein product	2e-15	Culex pipiens quinquefasciatus	-1.8
	TC12061	XP_001500708	similar to FYVE and coiled-coil domain	3e-10	COG0724 RNA-binding proteins (RRM domain)	0.59	Equus caballus	-1.878
	TC8407	AAD34542	luciferase	4e-36	COG0318 Acyl-CoA synthetases (AMP-forming)/AMP-acid ligases II	7e-25	Phrixothrix vivianii	-2.087
	TC14999	XP_698279	leucyl-tRNA synthetase, partial	7e-39	COG0510 Predicted choline kinase involved in LPS biosynthesis	0.52	Danio rerio	-2.069
Lipid metabolism	TC5922	AAB86499	stearoyl-CoA desaturase	1e-80	COG1398 Fatty-acid desaturase	1e-13	Amblyomma americanum	-1.667
	TC12302	XP_687387	similar to Fatty acid synthase	2e-44	COG3319 Thioesterase domains of type I polyketide synthases or non-ribosomal peptide synthetases	7e-12	Danio rerio	-1.824
Amino acid metabolism	CV453953.1	XP_966553	similar to phosphatidylcholine-sterol acyltransferase	7e-19	COG0147 Anthranilate/para-aminobenzoate synthases component I	0.51	Tribolium castaneum	-1.54
	TC5797	XP_967731	similar to AGAP002355-PA	3e-97	COG0174 Glutamine synthetase	2e-79	Tribolium castaneum	-1.794
	CV442794.1	XP_967152	similar to AGAP002530-PA	2e-45	COG1397 ADP-ribosylglycohydrolase	8e-10	Tribolium castaneum	-1.594
Unnamed	CK173538.1	XP_001500708	similar to FYVE and coiled-coil domain containing 1	8e-10	unnamed protein product	2.7	Equus caballus	-1.88
	CK181326.1	EDV54128	GG12505	1e-16	unnamed protein product	0.001	Drosophila erecta	-2.55
	CK182457.1	XP_001849642	conserved hypothetical protein gb|EDS30623.1	5e-31	unnamed protein product	0.47	Culex pipiens quinquefasciatus	-3.232
	CK185759.1	XP_001629262	protein gb|EDO37199.1	2e-23	COG2335 Secreted and surface protein containing fasciclin-like repeats	2e-15	Nematostella vectensis	-1.699
	CV457326.1	XP_001119903	similar to CG14945-PA, isoform A	2e-05	unnamed protein product	0.74	Apis mellifera	-1.983
	TC10639	XP_001119903	similar to CG14945-PA, isoform A	2e-09	unnamed protein product	1.4	Apis mellifera	-1.842
	TC12363	XP_971540	similar to Glycoprotein 93 CG5520-PA	5e-67	COG0326 Molecular chaperone, HSP90 family	8e-35	Tribolium castaneum	-1.696
	TC12434	XP_001122040	similar to c-Jun protein	5e-49	unnamed protein product	2e-05	Apis mellifera	-1.539
	TC12473	NP_001079604	similar to kraken-like gb|AAH45088.1	1e-26	unnamed protein product	3e-16	Xenopus laevis	-1.568
	TC12742	XP_001122003	similar to CG5195-PA	1e-12	COG4886 Leucine-rich repeat (LRR) protein	0.001	Apis mellifera	-2.884
	TC13554	NP_730841	CG31522 CG31522-PB, isoform B,D	2e-51	unnamed protein product	4e-11	Drosophila melanogaster	-1.755
	TC14036	XP_973547	similar to epsin-like CG31170-PB	3e-15	unnamed protein product	0.0001	Tribolium castaneum	-1.578
	TC6086	EDV52403	GG13377	1e-123	unnamed protein product	0.18	Drosophila erecta	-2.825
	TC6853	XP_393136	similar to CG31522-PB, isoform B	7e-48	unnamed protein product	4e-11	Apis mellifera	-2.858
No Signifcant Similarities	CK173598.1	NP_505638	NSS	0.47	COG1014 Pyruvate:ferredoxin oxidoreductase and related 2-oxoacid:ferredoxin oxidoreductases, gamma subunit	6.8	Caenorhabditis elegans	-1.878
	CK173715.1	NP_570254	NSS	1.5	unnamed protein product	4.9	Swinepox virus	-1.865
	CK174002.1	ZP_01165021	NSS	1.9	COG1509 Lysine 2,3-aminomutase	0.89	Oceanospirillum sp.	4.504
	CK174413.1	YP_001744324	NSS	2.6	COG0582 Integrase	0.41	Escherichia coli	-2.068
	CK174651.1	AAN63949	NSS	0.62	NoHit	NoHit	Plutella xylostella	4.362
	CK175129.1	ZP_02082504	NSS	2.4	NoHit	NoHit	Clostridium bolteae	-1.824
	CK175500.1	EAW51493	NSS	2.2	unnamed protein product	6.5	Homo sapiens	-2.5
	CK178252.1	CAP34813	NSS	1.3	COG1295 Predicted membrane protein	7.4	Caenorhabditis briggsae	1.673
	CK180837.1	XP_001823535	NSS	0.15	unnamed protein product	0.018	Aspergillus oryzae	-1.65
	CK183069.1	NP_001097010	NSS	1.7	unnamed protein product	1.9	Drosophila melanogaster	-2.509
	CK184648.1	XP_968563	NSS	0.002	unnamed protein product	0.39	Tribolium castaneum	-1.772
	CK185052.1	XP_001846766	NSS	6.5	unnamed protein product	6.6	Culex pipiens quinquefasciatus	-1.752
	CK186629.1	NoHit	NSS	NoHit	unnamed protein product	7.5		-2.404
	CK188613.1	NoHit	NSS	NoHit	COG1757 Na+/H+ antiporter	0.92		-1.616
	CV435745.1	XP_001360878	NSS	4	COG2311 Predicted membrane protein	2.5	Drosophila pseudoobscura	1.6
	CV436071.1	CAG03547	NSS	0.95	COG4580 Maltoporin (phage lambda and maltose receptor)	3.1	Tetraodon nigroviridis	-2.66
	CV436949.1	ZP_01166308	NSS	0.12	COG0474 Cation transport ATPase	0.53	Oceanospirillum sp	-2.177
	CV440979.1	YP_001516226	NSS	7.9	unnamed protein product	2.2	Acaryochloris marina	-2.37
	CV441875.1	XP_887546	NSS	2.3	COG0814 Amino acid permeases	1	Bos taurus	-1.73
	CV442755.1	XP_743172	NSS	6.6	unnamed protein product	7.4	Plasmodium chabaudi chabaudi	-1.798
	CV443073.1	EAY88177	NSS	6.6	unnamed protein product	0.55	Oryza sativa	-2.398
	CV446582.1	ABC55286	NSS	1.7	NoHit	NoHit	Aristolochia bracteolata	-1.569
	CV448442.1	ABA95003	NSS	8	unnamed protein product	2.2	Oryza sativa	-1.559
	CV450372.1	ABC68288	NSS	0.86	COG1198 Primosomal protein N' (replication factor Y) - superfamily II helicase	3.7	Chitala chitala	-1.551
	CV457388.1	XP_742129	NSS	7.3	COG0477 Permeases of the major facilitator superfamily	8	Plasmodium chabaudi chabaudi	-1.534
	CV457389.1	NP_864538	NSS	3.6	unnamed protein product	2.7	Rhodopirellula baltica	-1.532
	TC10693	NoHit	NSS	NoHit	unnamed protein product	7.4		-1.781
	TC10925	NoHit	NSS	NoHit	COG4178 ABC-type uncharacterized transport system, permease and ATPase components	0.74		-2.211
	TC11324	CAF98060	NSS	4.6	COG1017 Hemoglobin-like flavoprotein	2.9	Tetraodon nigroviridis	-1.68
	TC11621	XP_001633125	NSS	3.6	NoHit	NoHit	Nematostella vectensis	-2.484
	TC11750	AAV80791	NSS	0.5	COG1112 Superfamily I DNA and RNA helicases and helicase subunits	2.2	Ixodes scapularis	1.924
	TC12214	NP_505638	NSS	0.59	COG1014 Pyruvate:ferredoxin oxidoreductase and related 2-oxoacid:ferredoxin oxidoreductases	8.5	Caenorhabditis elegans	-1.994
	TC12215	NoHit	NSS	NoHit	NoHit	NoHit		-1.712
	TC12348	NP_570254	NSS	2.5	COG3468 Type V secretory pathway, adhesin AidA	4.4	Swinepox virus	-1.795
	TC12464	ZP_01908863	NSS	9.4	unnamed protein product	7.3	Plesiocystis pacifica	-1.964
	TC12477	NP_786721	NSS	1.8	NoHit	NoHit	Lactobacillus plantarum	-1.534
	TC12556	ZP_02082504	NSS	4.3	NoHit	NoHit	Clostridium bolteae	-2.216
	TC12561	NP_523475	NSS	0.001	unnamed protein product	0.002	Drosophila melanogaster	-1.812
	TC12677	NoHit	NSS	NoHit	COG0583 Transcriptional regulator	0.47		-1.886
	TC12798	XP_001419935	NSS	4.5	unnamed protein product	5.9	Ostreococcus lucimarinus	-1.734
	TC12806	ZP_01113057	NSS	0.88	unnamed protein product	6.5	Reinekea sp.	-1.675
	TC12819	NoHit	NSS	NoHit	NoHit	NoHit		-1.63
	TC12981	XP_001685752	NSS	0.003	unnamed protein product	1.6	Leishmania major	-1.644
	TC13032	EDL88696	NSS	0.61	COG0784 FOG: CheY-like receiver	5.4	Rattus norvegicus	-2.08
	TC13140	ABI52732	NSS	0.16	unnamed protein product	9.3	Argas monolakensis	-1.775
	TC13143	XP_001906949	NSS	4.2	NoHit	NoHit	Podospora anserina	-1.931
	TC13305	XP_001599033	NSS	1.8	COG0171 NAD synthase	6.7	Nasonia vitripennis	-1.57
	TC13573	EAZ08724	NSS	4.1	COG1060 Thiamine biosynthesis enzyme ThiH and related uncharacterized enzymes	9.7	Oryza sativa	-1.582
	TC13794	XP_001521082	NSS	5.5	COG1131 ABC-type multidrug transport system, ATPase component	1.8	Ornithorhynchus anatinus	-1.68
	TC13956	CAO42950	NSS	9.9	unnamed protein product	7.1	Vitis vinifera	-2.051
	TC14169	YP_378869	NSS	4.7	NoHit	NoHit	Chlorobium chlorochromatii	-1.687
	TC14193	EAZ36945	NSS	0.12	unnamed protein product	0.3	Oryza sativa	-2.128
	TC14213	NoHit	NSS	NoHit	COG0666 FOG: Ankyrin repeat	4.2		-1.678
	TC14362	XP_001562698	NSS	0.004	COG1239 Mg-chelatase subunit ChlI	0.064	Leishmania braziliensis	-2.451
	TC14492	BAC75570	NSS	4.6	NoHit	NoHit	Oryza sativa	-1.621
	TC14766	NoHit	NSS	NoHit	COG3619 Predicted membrane protein	8.3		-1.537
	TC14863	XP_001250141	NSS	4	NoHit	NoHit	Bos taurus	-1.828
	TC14879	NoHit	NSS	NoHit	COG2911 Uncharacterized protein conserved in bacteria	6.9		-2.419
	TC15154	YP_946393	NSS	0.27	NoHit	NoHit	Arthrobacter aurescens	-1.602
	TC5847	AAN63949	NSS	0.64	NoHit	NoHit	Plutella xylostella	-1.674
	TC6195	EDV52055	NSS	0.004	COG1132 ABC-type multidrug transport system, ATPase and permease components	4.8	Drosophila erecta	-1.869
	TC6543	AAS21325	NSS	5.3	NoHit	NoHit	Orychophragmus violaceus	-2.386
	TC6762	ABK26645	NSS	0.01	COG1131 ABC-type multidrug transport system, ATPase component	2.6	Picea sitchensis	-1.548
	TC6884	ZP_01730119	NSS	9.1	unnamed protein	9.7	Cyanothece sp	-1.87
	TC7018	EAW51493	NSS	2.8	unnamed protein product	8	Homo sapiens	-1.594
	TC7098	XP_001297178	NSS	0.002	unnamed protein product	0.81	Trichomonas vaginalis	-2.335
	TC7202	CAO42465	NSS	4.7	COG1902 NADH:flavin oxidoreductases, Old Yellow Enzyme family	2.7	Vitis vinifera	-1.698
	TC7396	NoHit	NSS	NoHit	NoHit	NoHit		-1.906
	TC7592	XP_001617076	NSS	8.9	unnamed protein product	1	Plasmodium vivax	-2.797
	TC7760	XP_001827620	NSS	4.3	NoHit	NoHit	Aspergillus oryzae	-1.784
	TC7995	NoHit	NSS	NoHit	unnamed protein product	2.2		-1.58
	TC8216	ZP_01893763	NSS	2.7	COG5157 RNA polymerase II assessory factor	2.2	Marinobacter algicola	-1.609
	TC8320	NoHit	NSS	NoHit	unnamed protein product	1.7		-1.894
	TC8595	XP_675608	NSS	4.7	COG0575 CDP-diglyceride synthetase	1.1	Plasmodium berghei	-1.646
	TC8947	ZP_01166308	NSS	0.17	COG0474 Cation transport ATPase	0.7	Oceanospirillum sp	-1.681
	TC9408	YP_510953	NSS	7.2	unnamed protein product	3.8	Jannaschia sp.	-2.304
	TC9453	YP_001489831	NSS	5.6	unnamed protein product	7.6	Arcobacter butzleri	-1.571
	TC9542	NoHit	NSS	NoHit	COG0342 Preprotein translocase subunit SecD	0.71		-1.849
	TC9633	YP_001744324	NSS	3.8	COG0582 Integrase	0.55	Escherichia coli	-1.849
	TC9868	YP_466967	NSS	1	COG0365 Acyl-coenzyme A synthetases/AMP-(fatty) acid ligases	2.2	Anaeromyxobacter dehalogenans	-1.821

## Sheet: Appendix 1C
Additional File 1C -Microarray data of high expressed transcripts in larvae vs B-FL, larvae vs H-FL and B-FL vs H-FL
PROTEIN GROUP	ID	Protein Hit	Protein Description	Protein E-value	COG	COG E-value	Species	Fold (DE)
1C.1. Unfed larvae vs B-FL
No Signifcant Similarities	TC12041	XP_001623404	NSS	2e-17	COG0724 RNA-binding proteins (RRM domain)	8e-05	Nematostella vectensis	1.658
	CK177020.1	XP_001544269	NSS	5.4	COG0341 Preprotein translocase subunit SecF	1.9	Ajellomyces capsulatus	1.753
	CV438991.1	NoHit	NSS	NoHit	COG3639 ABC-type phosphate/phosphonate transport system, permease component	4		1.791
	CV451529.1	XP_001599102	NSS	9.1	COG5032 PI-3 kinase family	1.4	Nasonia vitripennis	1.835
	CV455846.1	XP_001674488	NSS	0.47	unnamed protein product	0.38	Caenorhabditis briggsae	1.902
	TC10943	NP_829685	NSS	6.5	COG0558 Phosphatidylglycerophosphate synthase	0.72	Chlamydophila caviae	1.689
	TC11471	YP_001653942	NSS	0.25	unnamed protein product	0.038	Chlamydia trachomatis	1.563
	TC13895	XP_458593	NSS	6.9	COG0026 Phosphoribosylaminoimidazole carboxylase (NCAIR synthetase)	4	Debaryomyces hansenii	1.62
	TC7379	XP_001674488	NSS	0.47	unnamed protein product	0.38	Caenorhabditis briggsae	1.552
	TC8317	NP_050182	NSS	0.095	COG0531 Amino acid transporters	9.1	Human herpesvirus	1.623
	TC9884	XP_670196	NSS	2.3	COG5032 Phosphatidylinositol kinase and protein kinases of the PI-3 kinase family	2.2	Plasmodium berghei	1.689
	TC9894	EAY85716	NSS	7.9	unnamed protein product	7.4	Oryza sativa	1.872
Unnamed	CV452954.1	BAC32413	unnamed	2e-28	COG0810 Periplasmic protein TonB, links inner and outer membranes	0.31	Mus musculus	1.647
	CK184446.1	BAC32413	unnamed	2e-28	COG0810 Periplasmic protein TonB, links inner and outer membranes	0.31	Mus musculus	1.564
1C.2. Unfed larvae vs H-FL
Defense	CK184446.1	ABI94055	serpin-1	3e-45	COG4826 Serine protease inhibitor	1e-23	Ixodes ricinus	2.452
	TC5931	ABI94056	serpin-2	3e-93	COG4826 Serine protease inhibitor	6e-49	Ixodes ricinus	2.351
Esterases	CK173020.1	AAF00497	Esterase, pyrethroid-metabolizing carboxylesterase	7e-55	COG2272 Carboxylesterase type B	2e-29	Boophilus microplus	1.643
Stress	TC12462	ABD83654	hemelipoglycoprotein	1e-129	unnamed protein product	0.21	Dermacentor variabilis	1.799
Metabolism	CK191789	XP_001847064	carnitine o-acyltransferase	4e-72	unnamed protein product	2e-27	Culex pipiens quinquefasciatus	1.57
	TC7765	NP_001092416	malonyl-CoA decarboxylase	2e-06	COG1196 Chromosome segregation ATPases	1	Bos taurus	1.558
	CV446277	XP_001637956	Predicted protein	6e-99	COG3643 Glutamate formiminotransferase	2e-51	Nematostella vectensis	1.545
Genetic Information storage and processing	CV438329.1	XP_001656980	ring finger protein	3e-40	unnamed protein product	6e-11	Aedes aegypti	1.859
	TC11355	CAG08710	unnamed	6e-29	COG5648 Chromatin-associated proteins containing the HMG domain	0.0004	Tetraodon nigroviridis	1.626
	CV449244.1	NP_001019602	hypothetical protein LOC554137	4e-26	COG5648 Chromatin-associated proteins containing the HMG domain	0.0008	Danio rerio	1.701
Unnamed	CK179648	XP_001604723	similar to ced-6	2e-76	COG1340 Uncharacterized archaeal coiled-coil protein	0.28	Nasonia vitripennis	1.615
	CK183597.1	XP_001122751	Uncharacterized archaeal coiled-coil protein	2e-21	unnamed protein product	1.2	Apis mellifera	1.674
	CK187281.1	XP_783225	similar to LOC495682 protein	4e-35	unnamed protein product	4e-10	Strongylocentrotus purpuratus	1.717
	CK189239.1	NP_001026025	hypothetical protein LOC419197	4e-28	unnamed protein product	1e-07	Gallus gallus	2.009
	CK190670	AAI54494	Unknown	1e-122	unnamed protein product	4e-98	Danio rerio	1.58
	TC10021	EDV26232	Hypothetical protein	3e-32	unnamed protein product	0.21	Trichoplax adhaerens	1.639
	TC10466	EDV47235	GG17757	5e-56	unnamed protein product	1e-15	Drosophila erecta	2.239
	TC10673	XP_783225	similar to LOC495682 protein	5e-80	unnamed protein product	1e-15	Strongylocentrotus purpuratus	1.776
	TC10715	XP_001600199	similar to short-chain dehydrogenase	7e-60	unnamed protein product	1e-26	Nasonia vitripennis	1.77
	TC11476	XP_001122751	hypothetical protein	3e-21	unnamed protein product	1.5	Apis mellifera	1.689
	TC12703	NP_497019	F57C2.5	0.0007	COG1211 4-diphosphocytidyl-2-methyl-D-erithritol synthase	4.4	Caenorhabditis elegans	1.728
	TC6745	XP_001110457	hypothetical protein LOC79183 isoform 1	5e-14	unnamed protein product	0.0006	Macaca mulatta	1.623
	TC6935	XP_310051	AGAP009380-PA	5e-32	unnamed protein product	6e-08	Anopheles gambiae str /Ixodes scapularis	1.651
	TC7787	XP_001656980	Ring finger protein	2e-41	unnamed protein product	1e-10	Aedes aegypti	1.712
	TC7980	XP_966844	similar to AGAP001277-PA	6e-39	unnamed protein product	0.095	Tribolium castaneum	1.543
	TC8273	XP_969203	similar to tweety CG1693-PA	3e-30	unnamed protein product	0.79	Tribolium castaneum	1.648
	CV451853.1	CAF98885	unnamed	2e-08	COG1196 Chromosome segregation ATPases	0.45	Tetraodon nigroviridis	1.867
No Signifcant Similarities	CK173718.1	XP_001238497	NSS	1.1	COG1376 Uncharacterized protein conserved in bacteria	0.52	Anopheles gambiae	1.849
	CK178745	XP_845237	NSS	7.1	COG1305 Transglutaminase-like enzymes, putative cysteine proteases	1.2	Trypanosoma brucei	1.624
	CK179416	XP_001061482	NSS	6.5	COG0247 Fe-S oxidoreductase	5.1	Rattus norvegicus	1.618
	CK181169	XP_613028	NSS	1.8	COG1211 4-diphosphocytidyl-2-methyl-D-erithritol synthase	2.4	Bos taurus	1.604
	CK182432	NP_624441	NSS	5.1	COG1404 Subtilisin-like serine proteases	9.4	Streptomyces coelicolor A3	1.604
	CK190972	AAS92546	NSS	3.7	unnamed protein product	3.8	Leptosphaeria maculans	1.572
	CV437070.1	XP_797229	NSS	3	unnamed protein product	0.19	Strongylocentrotus purpuratus	2.14
	CV445281	BAC53753	NSS	0.68	unnamed protein product	6.3	Homo sapiens	1.546
	CV447683	EAZ19047	NSS	0.91	unnamed protein product	5.6	Oryza sativa	1.544
	CV450242.1	NoHit	NSS	NoHit	COG0026 Phosphoribosylaminoimidazole carboxylase (NCAIR synthetase)	1.9		1.647
	CV456445	AAC32769	NSS	4.7	COG0281 Malic enzyme	0.94	Trypanosoma brucei	1.536
	TC10372	XP_001737254	NSS	2.5	COG1762 Phosphotransferase system mannitol/fructose-specific IIA domain (Ntr-type)	3.3	Entamoeba dispar SAW760	1.633
	TC11385	XP_001749975	NSS	0.36	COG3520 Uncharacterized protein conserved in bacteria	3.1	Monosiga brevicollis MX1	1.774
	TC11471	YP_001653942	NSS	0.25	unnamed protein product	0.038	Chlamydia trachomatis	1.678
	TC12682	AAY66826	NSS	0.011	COG1249 Pyruvate/2-oxoglutarate dehydrogenase complex	5.2	Ixodes scapularis	1.57
	TC13895	XP_458593	NSS	6.9	COG0026 Phosphoribosylaminoimidazole carboxylase (NCAIR synthetase)	4	Debaryomyces hansenii CBS767	1.762
	TC6501	AAY66826	NSS	0.007	COG4625 Uncharacterized protein with a C-terminal OMP (outer membrane protein) domain	1.1	Ixodes scapularis	1.577
	TC6916	CAB75932	NSS	2.2	unnamed protein product	0.22	Arabidopsis thaliana	1.669
	TC7896	XP_001238497	NSS	0.94	COG1376 Uncharacterized protein conserved in bacteria	1.1	Anopheles gambiae str.	1.583
	TC8317	NP_050182	NSS	0.095	COG0531 Amino acid transporters	9.1	Human herpesvirus 6B	1.553
1C.3. B-FL versus H-FL
GGY domain	TC5802	ABI52689	GGY domain protein	6e-17	unnamed	0.019	Argas monolakensis	2.146
	TC6059	ABI52689	GGY domain protein	1e-10	COG5651 PPE-repeat proteins	0.13	Argas monolakensis	1.443
	TC9278	ABI52689	GGY domain protein	2e-07	unnamed	0.008	Argas monolakensis	1.295
Defense	CK173007.1	O77422	Male-specific histamine-binding salivary protein precursor (MS-HBP)	2e-15	COG0496 Predicted acid phosphatase	3.5	Rhipicephalus appendiculatus	1.156
	TC10436	O77420	Female-specific histamine-binding protein 1 precursor (FS-HBP1)	5e-65	unnamed	1.5	Rhipicephalus appendiculatus	1.229
	TC15035	O77422	Male-specific histamine-binding salivary protein precursor (MS-HBP)	4e-22	COG0496 Predicted acid phosphatase	4.4	Rhipicephalus appendiculatus	1.352
	TC5931	ABI94056	serpin-2 precursor	3e-93	COG4826 Serine protease inhibitor	6e-49	Ixodes ricinus	1.294
	TC9228	AAS59160	lipocalin-like protein	5e-10	COG0241 Histidinol phosphatase and related phosphatases	4	Boophilus microplus	1.27
	TC9363	O77420	Female-specific histamine-binding protein 1 precursor (FS-HBP1)	5e-71	COG0058 Glucan phosphorylase	0.041	Rhipicephalus appendiculatus	1.532
	TC9672	AAT92175	Histamine binding protein of 22.8 kDa	4e-08	COG0479 Succinate dehydrogenase/fumarate reductase, Fe-S protein subunit	0.84	Ixodes pacificus	1.249
Hemelipoglycoproteins	TC12462	ABD83654	hemelipoglycoprotein	1e-129	unnamed	0.21	Dermacentor variabilis	1.962
	TC12463	ABD83654	hemelipoglycoprotein	2e-32	unnamed	0.022	Dermacentor variabilis	1.473
Cuticle	TC5912	BAE44193	cuticular protein	8e-12	unnamed protein product	6.8	Tachypleus tridentatus	1.855
	TC9793	BAE44190	cuticular protein	1e-18	unnamed protein product	0.067	Tachypleus tridentatus	1.563
	TC9973	P84252	cuticle protein 16.8 (Ir-ACP16.8)	7e-25	unnamed protein product	2		1.199
Genetic Information storage and processing	TC11894	XP_001640572	predicted protein	2e-07	COG0037 Predicted ATPase of the PP-loop superfamily implicated in cell cycle control	0.54	Nematostella vectensis	1.163
	TC7873	XP_001605883	similar to ENSANGP00000015219	9e-92	COG0419 ATPase involved in DNA repair	0.01	Nasonia vitripennis	1.151
	TC9034	EDV45053	GG16349	3e-37	COG5262 Histone H2A	6e-32	Drosophila erecta	1.15
Unnamed	CK186667.1	XP_001640371	predicted protein	9e-08	unnamed protein product	0.001	Nematostella vectensis]	1.262
	CK187762	XP_001119924	hypothetical protein	3e-19	unnamed protein product	0.1	Apis mellifera	1.15
	CV451958	XP_967887	similar to ubiquitin conjugating enzyme 7	1e-60	unnamed protein product	3e-10	Tribolium castaneum	1.135
	TC10098	NP_001096327	chromobox homolog 4 (Pc class homolog)	5e-21	unnamed protein product	7e-05	Xenopus tropicalis	1.137
	TC8890	XP_001743963	predicted protein	2e-06	unnamed protein product	0.004	Monosiga brevicollis	1.327
	TC9753	XP_001827180	hypothetical protein [ RIB40]	9e-06	COG3490	1.2	Aspergillus oryzae	1.308
No Signifcant Similarities	CK178369.1	ABI52689	NSS	0.07	unnamed	6.6	Argas monolakensis	1.335
	CK183601.1	YP_001352338	NSS	0.54	COG3774 Mannosyltransferase OCH1 and related enzymes	2.9	Janthinobacterium sp. Marseille	1.239
	TC11320	NoHit	NSS	NoHit	NoHit	NoHit	Leishmania infantum	1.303
	TC11332	YP_001352338	NSS	0.54	COG3774 Mannosyltransferase OCH1 and related enzymes	2.9	Janthinobacterium sp. Marseille	1.178
	TC11565	NoHit	NSS	NoHit	COG2942 N-acyl-D-glucosamine 2-epimerase	2.4		1.297
	TC12142	ABI52689	NSS	0.2	unnamed	6.6	Argas monolakensis	1.206
	TC12214	NP_505638	NSS	0.59	COG1014 Pyruvate:ferredoxin oxidoreductase and related 2-oxoacid:ferredoxin oxidoreductases, gamma subunit	8.5	Caenorhabditis elegans	1.16
	TC12256	ABD83654	NSS	0	unnamed	0.0001	Dermacentor variabilis	1.134
	TC12579	YP_592419	NSS	5.2	COG1132 ABC-type multidrug transport system, ATPase and permease components	1.3	Acidobacteria bacterium	1.145
	TC12682	AAY66826	NSS	0.011	COG1249 Pyruvate/2-oxoglutarate dehydrogenase complex	5.2	Ixodes scapularis	1.391
	TC5839	XP_001904735	NSS	4.7	unnamed protein product	0.34	Monosiga brevicolli	1.228
	TC6142	XP_001428442	NSS	8.1	COG0403 Glycine cleavage system protein P (pyridoxal-binding)	5.1	Paramecium tetraurelia	1.6
	TC6501	AAY66826	NSS	0.007	COG4625 Uncharacterized protein with a C-terminal OMP (outer membrane protein) domain	1.1	Ixodes scapularis	1.468
	TC7152	YP_001620544	NSS	1.1	COG0443 Molecular chaperone	1.1	Acholeplasma laidlawii	1.242
	TC8889	XP_001743963	NSS	0.004	unnamed protein product	0.015	Monosiga brevicollis	1.313
	TC9020	ABI52689	NSS	0.092	NoHit	NoHit	Argas monolakensis	1.237
	TC9349	YP_001275964	NSS	0.029	COG0155 Sulfite reductase, beta subunit (hemoprotein)	3.7	Roseiflexus sp. RS-1	1.232
	CK186792.1	ZP_02887467	NSS	0.52	COG0443 Molecular chaperone	0.54	Burkholderia graminis	1.307
	CV437390	XP_001468338	NSS	0.14	unnamed protein product	0.084	Podospora anserina	1.147
