# Supplementary material for: Comparative microarray analysis of Rhipicephalus (Boophilus) microplus expression profiles of larvae pre-attachment and feeding adult female stages on Bos indicus and Bos taurus cattle
Source: BMC Genomics. 2010 Jul 19;11:437. doi: 10.1186/1471-2164-11-437 (PMC3224725; doi:10.1186/1471-2164-11-437)
Supplement: Additional file 2 — 2 - Global comparison Microarray of transcripts differentially expressed in ticks feeding on Brahman and Holstein-Friesian cattle. 2.1. High expressed transcripts in the microarray comparison between ticks on Brahman versus Holstein-Friesian. 2.2. Low expressed transcripts in the microarray comparison between ticks on Brahman versus Holstein-Friesian [file 1471-2164-11-437-S2.XLS]

## Sheet: Appendix 2
Additional file 2 - Global comparison Microarray of transcripts differentially expressed in ticks feeding on Brahman and Holstein-Friesian cattle
2.1. High expressed transcripts in the microarray comparison between ticks on Brahman versus Holstein-Friesian
PROTEIN GROUP	ID	Protein Hit	Protein Description	E-value	COG	COGevalue	Species	Fold (DE)
Defense	CK177859.1	AAT92175	secreted histamine binding protein of 22.8 kDa	2e-07	COG0479 Succinate dehydrogenase/fumarate reductase, Fe-S protein subunit	0.29	Ixodes pacificus	3.507
	TC10436	O77420	Female-specific histamine-binding protein 1 precursor (FS-HBP1)	5e-65	unnamed protein product	1.5	Rhipicephalus appendiculatus	4.501
	TC10590	ABS87359	lospin 7	3e-80	COG4826 Serine protease inhibitor	1e-43	Amblyomma americanum	2.59
	TC11485	O77421	Female-specific histamine-binding protein 2 precursor (FS-HBP2)	3e-58	unnamed protein product	3.3	Rhipicephalus appendiculatus	3.372
	TC11843	AAB68801	immunoglobulin G binding protein A	3e-61	COG0337 3-dehydroquinate synthetase	0.19	Rhipicephalus appendiculatus	5.203
	TC12051	ABB90889	immunoglobulin G binding protein B	2e-77	COG1496 Uncharacterized conserved protein	1.5	Rhipicephalus haemaphysaloides haemaphysaloides	4.446
	TC12173	AAB68801	immunoglobulin G binding protein A	1e-46	COG0441 Threonyl-tRNA synthetase	0.15	Rhipicephalus appendiculatus	4.007
	TC13499	AAB68801	immunoglobulin G binding protein A	3e-70	COG1932 Phosphoserine aminotransferase	1.6	Rhipicephalus appendiculatus	4.68
	TC14906	ABZ89554	cystatin	3e-24	COG1429 Cobalamin biosynthesis protein CobN and related Mg-chelatases	0.72	Haemaphysalis longicornis	3.93
	TC14945	AAY66600	lipocalin-like tick salivary secreted protein	0.0005	COG1404 Subtilisin-like serine proteases	0.44	[Ixodes scapularis]	2.622
	TC5800	AAB68803	immunoglobulin G binding protein C	4e-77	COG1082 Sugar phosphate isomerases/epimerases	1.4	Rhipicephalus appendiculatus	4.535
	TC6030	ABC94582	cystatin-2	7e-05	unnamed	0.3	Haemaphysalis longicornis]	3.622
	TC6093	XP_001356627	GA14264-PA	1e-17	COG2340 Uncharacterized protein with SCP/PR1 domains	9e-09	Drosophila pseudoobscura	2.495
	TC6094	NP_608668	CG16995 CG16995-PA	3e-20	COG2340 Uncharacterized protein with SCP/PR1 domains	8e-11	Drosophila melanogaster	3.057
	TC8213	AAR97367	thrombin inhibitor	2e-28	unnamed protein product	0.002	Amblyomma hebraeum	2.928
	TC9363	O77420	Female-specific histamine-binding protein 1 precursor (FS-HBP1)	2e-06	unnamed protein product	0.001	Rhipicephalus appendiculatus	6.713
	TC9527	AAR97367	thrombin inhibitor	2e-28	COG1107 Archaea-specific RecJ-like exonuclease, contains DnaJ-type Zn finger domain	3.4	Amblyomma hebraeum	3.535
	TC9528	AAR97367	thrombin inhibitor	7e-29	unnamed protein product	0.85	Amblyomma hebraeum	4.408
	TC9672	AAT92175	secreted histamine binding protein of 22.8 kDa	4e-08	COG0479 Succinate dehydrogenase/fumarate reductase, Fe-S protein subunit	0.84	Ixodes pacificus	2.972
Proteinases	CK183352.1	XP_973465	similar to AGAP007796-PA	5e-48	COG3590 Predicted metalloendopeptidase	4e-31	Tribolium castaneum	3.329
	CK184513.1	CAG12529	similar to ovochymase 2	1e-15	COG5640 Secreted trypsin-like serine protease	2e-06	Tetraodon nigroviridis	3.078
	TC11038	XP_973465	similar to AGAP007796-PA ]	2e-32	COG3590 Predicted metalloendopeptidase	3e-20	Tribolium castaneum	3.091
	TC11932	AAY66740	salivary secreted serine protease	1e-11	COG5640 Secreted trypsin-like serine protease	4e-09	Ixodes scapularis	2.501
	TC12340	CAG12529	similar to ovochymase 2	1e-21	COG5640 Secreted trypsin-like serine protease	1e-06	Tetraodon nigroviridis	3.65
	TC12460	XP_970766	similar to serine protease	2e-40	COG5640 Secreted trypsin-like serine protease	9e-21	Tribolium castaneum	4.009
	TC13352	NP_031945	elastase 2	8e-25	COG5640 Secreted trypsin-like serine protease	2e-08	Mus musculus	2.829
	TC13873	BAF44944	metalloprotease	4e-89	COG0772 Bacterial cell division membrane protein	3	Haemaphysalis longicornis	3.564
	TC13998	BAE72664	metalloprotease	7e-15	unnamed	0.4	Haemaphysalis longicornis	3.232
	TC14453	BAA22400	26kDa protease	2e-31	COG5640 Secreted trypsin-like serine protease	1e-16	Sarcophaga peregrina	3.09
	TC6945	AAZ39660	salivary gland metalloprotease	4e-19	unnamed	0.25	Boophilus microplus	3.231
	TC7866	CAG12529	similar to ovochymase 2	1e-19	COG5640 Secreted trypsin-like serine protease	0.0001	Tetraodon nigroviridis	3.276
	TC8268	XP_001603004	Petinoid-inducible serine carboxypeptidase	3e-15	COG2939 Carboxypeptidase C (cathepsin A)	0.14	Nasonia vitripennis	2.474
	TC8323	EDV33339	GF21354	3e-20	COG5640 Secreted trypsin-like serine protease	2e-09	Drosophila ananassae	3.966
	TC9005	ACD01406	pancreatic elastase precursor	5e-24	COG5640 Secreted trypsin-like serine protease	6e-10	Ctenopharyngodon idella	3.365
	TC9025	XP_001121888	similar to CG9372-PA	3e-35	COG5640 Secreted trypsin-like serine protease	2e-18	Apis mellifera	4.185
Secreted salivary	CK174541.1	AAY66770	putative secreted salivary protein	8e-05	unnamed protein product	1.3	Ixodes scapularis	6.138
	CV455464	ACB70395	hypothetical conserved secreted protein	3e-21	Unnamed	0.11	Ornithodoros coriaceus	2.446
	TC11816	AAV80783	putative secreted salivary gland peptide	4e-05	COG0204 1-acyl-sn-glycerol-3-phosphate acyltransferase	0.94	Ixodes scapularis	4.113
	TC5826	AAY66770	putative secreted salivary protein	7e-05	unnamed protein product	3.1	Ixodes scapularis	4.864
	TC5943	AAV80790	putative secreted salivary gland peptide	0.0002	unnamed protein product	0.015	Ixodes scapularis	5.603
	TC6406	AAY66605	putative salivary protein	3e-13	COG0188 Type IIA topoisomerase (DNA gyrase/topo II, topoisomerase IV), A subunit	0.6	Ixodes scapularis	3.647
	TC6926	AAV80790	putative secreted salivary gland peptide	0.001	COG0753 Catalase	0.93	Ixodes scapularis	3.487
	TC9174	AAY66605	putative salivary protein	2e-07	COG2084 3-hydroxyisobutyrate dehydrogenase and related beta-hydroxyacid dehydrogenases	1.1	Ixodes scapularis	4.614
P27	CK176399.1	ABW23508	P27 protein	3e-06	COG3712 Fe2+-dicitrate sensor, membrane component	2.8	Hyalomma asiaticum	2.669
	CK186274.1	ABW23508	P27 protein	3e-06	COG1426 Uncharacterized protein conserved in bacteria	2.5	Hyalomma asiaticum	3.967
	TC11285	ABW23508	P27 protein	4e-07	COG1759 ATP-utilizing enzymes of ATP-grasp superfamily (probably carboligases)	1.4	Hyalomma asiaticum	2.99
	TC12850	ABW23508	P27 protein	9e-05	COG0741 Soluble lytic murein transglycosylase and related regulatory proteins (some contain LysM/invasin domains)	4.4	Hyalomma asiaticum	5.468
	TC12904	ABW23508	P27 protein	8e-05	NoHit	NoHit	Hyalomma asiaticum	5.832
	TC13011	ABW23508	P27 protein	0.0005	unnamed protein product	2.2	Hyalomma asiaticum	3.017
	TC14491	AAV66334	P29 protein	3e-07	unnamed protein product	5.9	Hyalomma asiaticum	3.087
	TC14947	ABW23508	P27 protein	3e-06	COG3712 Fe2+-dicitrate sensor, membrane component	2.8	Hyalomma asiaticum	4.459
	TC7066	ABW23508	P27 protein	2e-07	COG0535 Predicted Fe-S oxidoreductases	2.1	Hyalomma asiaticum	4.617
	TC7073	ABW23508	P27 protein	3e-06	NoHit	NoHit	Hyalomma asiaticum	4.047
	TC7136	ABW23508	P27 protein	3e-07	COG5519 Superfamily II helicase and inactivated derivatives	2	Hyalomma asiaticum	6.203
	TC8865	ABW23508	P27 protein	3e-06	COG1426 Uncharacterized protein conserved in bacteria	2.5	Hyalomma asiaticum	3.275
Cuticle	CK187804.1	EDV54306	GG21384	3e-22	COG3325 Chitinase	4e-08	Drosophila erecta	3.352
	TC10822	AAG37105	chitinase	4e-35	COG3325 Chitinase	1e-12	Bombyx mori	3.727
	TC12871	P80519	Adult-specific rigid cuticular protein 15.7 (ACP 15.7)	1e-06	unnamed protein product	0.65		4.241
	TC9973	P84252	Cuticle protein 16.8 (Ir-ACP16.8)	7e-25	unnamed protein product	2		2.871
Stress	TC11179	ABB46494	putative glutathione S-transferase	5e-42	COG0625 Glutathione S-transferase	2e-11	Dermacentor variabilis	5.299
	TC11628	EDV53009	GG11783	9e-27	COG2124 Cytochrome P450	3e-11	Drosophila erecta	3.243
Esterase	CV455604	AAP92139	acetylcholinesterase 3 AChE3	3e-21	unnamed protein product	0.11	Boophilus microplus	2.436
Transport	CK189182.1	XP_001849013	chromaffin granule amine transporter	6e-41	unnamed protein product	3e-08	Culex pipiens quinquefasciatus	5.042
	TC5766	ABI53034	AQP9-like protein	1e-125	COG0580 Glycerol uptake facilitator and related permeases (Major Intrinsic Protein Family)	2e-27	Dermacentor variabilis	3.207
	TC6587	XP_001849013	chromaffin granule amine transporter	2e-71	unnamed protein product	5e-09	Culex pipiens quinquefasciatus	3.081
	TC6664	XP_001490258	similar to solute carrier family 24 member 6	1e-51	COG0530 Ca2+/Na+ antiporter	3e-31	Equus caballus	2.422
Cell wall, membrane, metabolism	CK184213.1	AAA48745	cytotactin precursor	3e-05	COG4638 Phenylpropionate dioxygenase and related ring-hydroxylating dioxygenases, large terminal subunit	1.7		3.213
	CV439663	ABX75456	leucine rich repeat transmembrane neuronal 4	5e-17	COG4886 Leucine-rich repeat (LRR) protein	0.094	Lycosa singoriensis	2.541
	TC11833	AAA48745	cyto actin precursor	3e-05	COG4638 Phenylpropionate dioxygenase and related ring-hydroxylating dioxygenases, large terminal subunit	1.7		3.788
	TC12130	AAA59163	mucin	1e-15	unnamed protein product	2e-05		2.75
	TC14648	AAT11926	beta 1,4-N-acetylgalactosaminyltransferase	1e-38	COG0463 Glycosyltransferases involved in cell wall biogenesis	0.23	Trichoplusia ni	3.111
	TC14946	BAF63671	protein disulfide isomerase-2	3e-08	COG3957 Phosphoketolase	0.27	Haemaphysalis longicornis	3.788
	TC8594	ABO40830	peptidoglycan recognition protein long form	9e-43	COG5479 Uncharacterized protein potentially involved in peptidoglycan biosynthesis	3e-11	Biomphalaria glabrata	3.516
	TC8716	BAF63671	protein disulfide isomerase-2	3e-48	COG0526 Thiol-disulfide isomerase and thioredoxins	2e-24	Haemaphysalis longicornis	3.453
Amino acid metabolism	CK191028.1	XP_001662477	l-asparaginase	2e-60	COG0252 L-asparaginase/archaeal Glu-tRNAGln amidotransferase subunit D	1e-37	Aedes aegypti	4.129
	TC10126	2012342A	transglutaminase	2e-31	unnamed protein product	0.006		4.291
	TC8405	XP_001850251	L-asparaginase	3e-84	COG0252 L-asparaginase/archaeal Glu-tRNAGln amidotransferase subunit D	2e-63	Culex pipiens quinquefasciatus	2.789
	TC8902	P81281	8.6 kDa transglutaminase substrate	1e-05	unnamed protein product	6.4	Tachypleus tridentatus	2.71
Lipid Metabolism	TC6640	XP_001603060	similar to triacylglycerol lipase	7e-79	unnamed protein product	0.0009	Nasonia vitripennis	2.6
Metabolism	TC10257	AAC52934	glutamine repeat protein-1	2e-07	unnamed protein product	0.002	Mus musculus	2.984
	TC6680	YP_952250	alpha-keto acid dehydrogenase subunit E2	8e-05	unnamed protein product	0.0008	Mycobacterium vanbaalenii	5.398
Urea cycle and metabolism of amino group	TC8623	CAG04404		1e-107	COG5210 GTPase-activating protein	2.5	Tetraodon nigroviridis	2.902
	TC9416	BAE02551	hypothetical protein	5e-07	COG0714 MoxR-like ATPases	2.2	Haemaphysalis longicornis	5.075
Nucleotide metabolism	TC8789	ABS28918	5'-nucleotidase	8e-33	COG0737 5'-nucleotidase/2',3'-cyclic phosphodiesterase and related esterases	3e-15	Ixodes scapularis	2.658
Genetic Information storage and processing	CK173551	XP_001688836	AGAP006260-PA	4e-06	COG5099 RNA-binding protein of the Puf family	0.3	Anopheles gambiae	2.656
	TC10768	XP_001770726	predicted protein	8e-06	COG5164 Transcription elongation factor	0.034	Physcomitrella patens	3.489
	TC12182	XP_540285	similar to H3 histone, isoform 2	8e-69	unnamed protein product	1e-64	Canis familiaris	2.603
	TC14274	ACC95997	longicornsin precursor	7e-10	COG1487 Predicted nucleic acid-binding protein, contains PIN domain	1.9	Haemaphysalis longicornis	3.435
	TC6114	NP_871992	Argonaute (plant)-Like Gene family member)	6e-26	unnamed protein product	2e-11	Caenorhabditis elegans	2.607
	TC8644	AAO00863	Unknown protein	2e-50	COG5262 Histone H2A	3e-46	Arabidopsis thaliana	3.066
	TC8886	XP_545397	similar to histone 1, H2ai	5e-53	unnamed protein product	4e-51	Canis familiaris	4.599
Signal transduction	TC6793	AAO85922	Is5 Regulation Males Specific protein Regulation factor	6e-12	unnamed protein product	0.12	Ixodes scapularis	2.613
Unnamed	CK175859.1	XP_001621948	hypothetical protein	0.0008	unnamed protein product	0.18	Nematostella vectensis	3.8
	TC10066	XP_782164	hypothetical protein	3e-16	unnamed protein product	0.079	Strongylocentrotus purpuratus	2.61
	TC10717	XP_001674008	Hypothetical protein CBG09592	2e-45	unnamed protein product	9e-41	Caenorhabditis briggsae	2.777
	TC11402	XP_001659832	hypothetical protein AaeL_AAEL009219	0.0002	unnamed protein product	0.004	Aedes aegypti	5.221
	TC11864	XP_001718661	hypothetical protein, partial	7e-23	unnamed protein product	4e-12	Homo sapiens	3.726
	TC13797	AAS66656	unknown	6e-23	unnamed protein product	3.8	Rhipicephalus haemaphysaloides haemaphysaloides	4.286
	TC6455	BAF01732	hypothetical protein	1e-12	unnamed protein product	1.4	Arabidopsis thaliana	4.67
	TC7158	XP_001024244	EGF-like domain containing protein	2e-10	unnamed protein product	0.011	Tetrahymena thermophila	3.567
	TC7160	EDV46466	GG19102	2e-06	unnamed protein product	0.0008	Drosophila erecta	3.895
	TC8917	XP_727467	hypothetical protein PY00873	0.0006	unnamed protein product	0.62	Plasmodium yoelii yoelii	3.901
	TC9465	XP_001638213	predicted protein	2e-17	unnamed protein product	2e-08	Nematostella vectensis	3.344
	TC9554	XP_001604598	similar to conserved hypothetical protein	7e-29	unnamed protein product	3.2	Nasonia vitripennis	3.173
	TC9753	XP_001827180	hypothetical protein	9e-06	COG3490 Uncharacterized protein conserved in bacteria	1.2	Aspergillus oryzae	4.314
	TC9814	AAS66656	unknown	2e-75	unnamed protein product	0.011	Rhipicephalus haemaphysaloides haemaphysaloides	4.124
	TC9949	XP_001627923	predicted protein	2e-39	COG3338 Carbonic anhydrase	3e-20	Nematostella vectensis	2.998
	CV449556.1	AAY66648	putative secreted protein	9e-05	COG1196 Chromosome segregation ATPases	1.9	Ixodes scapularis	3.375
	TC10576	AAY66648	putative secreted protein	0.0002	COG1196 Chromosome segregation ATPases	3	Ixodes scapularis	4.643
No Signifcant Similarities	CK174739.1	XP_001923982	NSS	4.4	unnamed protein product	7	Danio rerio	4.781
	CK174849.1	XP_001428442	NSS	5	COG0403 Glycine cleavage system protein P (pyridoxal-binding), N-terminal domain	3.5	Paramecium tetraurelia	5.399
	CK177107.1	XP_001551418	NSS	2.7	COG0433 Predicted ATPase	2.2	Botryotinia fuckeliana	3.036
	CK177609	CAF92698	NSS	0.004	unnamed protein product	0.14	Tetraodon nigroviridis	2.652
	CK177969	XP_001090508	NSS	5	COG1502 Phosphatidylserine/phosphatidylglycerophosphate/cardioli pin synthases and related enzymes	1.9	Macaca mulatta	2.641
	CK179164.1	ZP_02057180	NSS	3.9	COG2371 Urease accessory protein UreE	1.1	Methylobacterium chloromethanicum	2.844
	CK180063.1	XP_675797	NSS	5.8	unnamed protein product	4.6	Plasmodium berghei	2.754
	CK180374.1	NoHit	NSS	NoHit	COG3287 Uncharacterized conserved protein	4.3		3.036
	CK183428.1	XP_452295	NSS	5.6	COG1674 DNA segregation ATPase FtsK/SpoIIIE and related proteins	5.9	Kluyveromyces lactis	2.953
	CK183504.1	AAY66648	NSS	0.2	unnamed protein product	3.8	Ixodes scapularis	5.178
	CK185372.1	NoHit	NSS	NoHit	unnamed protein product	4.6		4.168
	CK185905.1	XP_001617664	NSS	0.79	COG1328 Oxygen-sensitive ribonucleoside-triphosphate reductase	3.2	Nematostella vectensis	3.282
	CK188353.1	BAG30824	NSS	0.32	COG1271 Cytochrome bd-type quinol oxidase, subunit 1	0.2	Rhipicephalus appendiculatus	4.291
	CK189195	NoHit	NSS	NoHit	COG2838 Monomeric isocitrate dehydrogenase	2.9		2.6
	CK189690.1	YP_969708	NSS	1.9	unnamed protein product	1	Acidovorax avenae subsp. citrulli	2.9
	CK190880.1	NoHit	NSS	NoHit	unnamed protein product	7.7		5
	CV436376.1	XP_001670229	NSS	3	unnamed protein product	0.49	Caenorhabditis briggsae	2.884
	CV439081	AAA83228	NSS	2.4	COG0739 Membrane proteins related to metalloendopeptidases	3		2.549
	CV440403.1	YP_483428	NSS	5.2	COG1960 Acyl-CoA dehydrogenases	2	Frankia sp.	2.88
	CV441355.1	YP_073880	NSS	9	unnamed protein product	0.67	Symbiobacterium thermophilum	3.758
	CV442538.1	EDV37492	NSS	1.8	COG2373 Large extracellular alpha-helical protein	5.4	Drosophila ananassae	2.826
	CV445328	XP_001715916	NSS	2.3	NoHit	NoHit	Homo sapiens	2.522
	CV446258.1	P0C5F3	NSS	0.97	unnamed protein product	5.5		3.194
	CV446521.1	XP_001253204	NSS	0.14	unnamed protein product	0.38	Bos taurus	4.369
	CV448736.1	BAE72664	NSS	0.39	unnamed	2.4	Haemaphysalis longicornis	2.842
	CV452071.1	XP_001372133	NSS	0.77	COG0500 SAM-dependent methyltransferases	0.084	Monodelphis domestica	3.228
	CV455890	ABW23508	NSS	0.006	unnamed protein product	0.077	Hyalomma asiaticum	2.433
	TC10063	XP_414538	NSS	5.9	unnamed protein product	0.41	Gallus gallus	4.122
	TC10306	EAZ23226	NSS	2.8	unnamed protein product	4.3	Oryza sativa	3.747
	TC10469	XP_677994	NSS	3.6	unnamed protein product	0.9	Plasmodium berghei	4.457
	TC10490	XP_001749269	NSS	0.022	COG0188 Type IIA topoisomerase (DNA gyrase/topo II, topoisomerase IV), A subunit	0.13	Monosiga brevicollis	4.198
	TC10633	ZP_02918542	NSS	1.7	unnamed protein product	0.37	Bifidobacterium dentium	2.834
	TC10871	XP_001677712	NSS	0.68	COG0842 ABC-type multidrug transport system, permease component	2.4	Caenorhabditis briggsae	2.611
	TC10991	ZP_02901217	NSS	0.22	unnamed protein product	0.13	Escherichia albertii	3.485
	TC11479	XP_001617664	NSS	0.79	COG1328 Oxygen-sensitive ribonucleoside-triphosphate reductase	3.2	Nematostella vectensis	2.655
	TC11565	NoHit	NSS	NoHit	COG2942 N-acyl-D-glucosamine 2-epimerase	2.4		2.486
	TC11619	ZP_00418770	NSS	2.4	unnamed protein product	2.8	Azotobacter vinelandii	2.756
	TC11653	XP_972425	NSS	0.99	unnamed protein product	0.27	Tribolium castaneum	3.118
	TC11715	AAY66501	NSS	0.005	COG0265 Trypsin-like serine proteases, typically periplasmic, contain C-terminal PDZ domain	5.2	Ixodes scapularis	2.629
	TC11727	YP_001335295	NSS	8.7	unnamed protein product	0.37	Klebsiella pneumoniae	3.382
	TC11739	NP_001116754	NSS	0.018	COG0544 FKBP-type peptidyl-prolyl cis-trans isomerase (trigger factor)	7.5	Danio rerio	3.347
	TC11759	XP_001489977	NSS	0.002	unnamed protein product	0.62	Equus caballus	3.065
	TC11773	AAN75020	NSS	0.053	COG0724 RNA-binding proteins (RRM domain)	0.027	Moneuplotes crassus	4.065
	TC11929	P0C5F3	NSS	0.97	unnamed protein product	5.5		3.099
	TC11958	XP_001435591	NSS	1.8	unnamed protein product	0.9	Paramecium tetraurelia	3.532
	TC11961	NoHit	NSS	NoHit	unnamed protein product	1.8		3.398
	TC12003	CAC35209	NSS	0.26	COG1694 Predicted pyrophosphatase	7.1	Drosophila melanogaster	3.099
	TC12007	XP_001850402	NSS	0.26	unnamed protein product	5.5	Culex pipiens quinquefasciatus	2.572
	TC12010	AAZ31260	NSS	0	unnamed protein product	0.49	Dermacentor variabilis	3.4
	TC12025	YP_001667091	NSS	0.92	unnamed protein product	6.2	Pseudomonas putida	4.237
	TC12036	NP_542287	NSS	1.4	unnamed protein product	3.8	Sinorhizobium phage	2.763
	TC12088	BAE02551	NSS	0.002	COG2159 Predicted metal-dependent hydrolase of the TIM-barrel fold	2.5	Haemaphysalis longicornis	5.218
	TC12089	BAE02551	NSS	0.002	COG2159 Predicted metal-dependent hydrolase of the TIM-barrel fold	0.69	Haemaphysalis longicornis	3.242
	TC12151	NoHit	NSS	NoHit	NoHit	NoHit		5.813
	TC12192	XP_001263753	NSS	0.12	COG0536 Predicted GTPase	1.7	Neosartorya fischeri	3.036
	TC12223	CAJ20606	NSS	3	COG1187 16S rRNA uridine-516 pseudouridylate synthase and related pseudouridylate synthases	0.39	Toxoplasma gondii	3.414
	TC12314	CAN77532	NSS	0.006	unnamed protein product	0.94	Vitis vinifera	3.988
	TC12315	YP_794473	NSS	1.6	COG1238 Predicted membrane protein	6.6	Lactobacillus brevis	4.992
	TC12380	XP_001387580	NSS	0.13	NoHit	NoHit	Pichia stipitis	4.471
	TC12381	YP_711057	NSS	7	NoHit	NoHit	Frankia alni	5.777
	TC12382	YP_711057	NSS	7.3	NoHit	NoHit	Frankia alni	5.687
	TC12425	AAV80790	NSS	0.013	unnamed protein product	6.2	Ixodes scapularis	4.997
	TC12531	EDP86761	NSS	0.004	COG2730 Endoglucanase	0.014	Burkholderia mallei	2.944
	TC12607	CAN76892	NSS	9.2	COG1074 ATP-dependent exoDNAse (exonuclease V) beta subunit (contains helicase and exonuclease domains)	0.65	Vitis vinifera	3.068
	TC12608	XP_817151	NSS	0.6	COG1842 Phage shock protein A (IM30), suppresses sigma54-dependent transcription	1.1	Trypanosoma cruzi	2.828
	TC12745	ZP_02292698	NSS	2.1	unnamed protein product	0.62	Rhizobium leguminosarum	2.454
	TC12762	ABW23508	NSS	0.003	unnamed protein product	0.44	Hyalomma asiaticum	5.556
	TC12782	ZP_02965021	NSS	1.2	COG2031 Short chain fatty acids transporter	2.5	bacterium Ellin514	3.403
	TC12816	ZP_02195720	NSS	0.84	COG0329 Dihydrodipicolinate synthase/N-acetylneuraminate lyase	0.32	Vibrio campbellii	2.863
	TC12909	NoHit	NSS	NoHit	unnamed protein product	3.3		3.493
	TC12971	ZP_01742124	NSS	0.0003	unnamed protein product	0.68	Rhodobacterales bacterium	4.41
	TC12998	EDV40900	NSS	4.5	unnamed protein product	6.1	Drosophila ananassae	3.995
	TC13051	YP_846449	NSS	5.4	COG1960 Acyl-CoA dehydrogenases	2	Syntrophobacter fumaroxidans	3.128
	TC13082	ZP_02967135	NSS	2.6	unnamed protein product	3.5	bacterium Ellin514	5.865
	TC13118	XP_452295	NSS	7.5	COG1207 N-acetylglucosamine-1-phosphate uridyltransferase (contains nucleotidyltransferase and I-patch acetyltransferase domains)	5.8	Kluyveromyces lactis	2.663
	TC13123	ACB70305	NSS	0.064	COG5021 Ubiquitin-protein ligase	0.11	[Ornithodoros coriaceus]	3.485
	TC13159	NoHit	NSS	NoHit	unnamed protein product	3.6		3.679
	TC13234	YP_001103541	NSS	0.46	COG2159 Predicted metal-dependent hydrolase of the TIM-barrel fold	5.1	Saccharopolyspora erythraea	2.427
	TC13559	YP_969708	NSS	1.9	unnamed protein product	1	Acidovorax avenae subsp. citrulli	6.428
	TC13613	BAF73609	NSS	0.49	COG2100 Predicted Fe-S oxidoreductase	0.26	Aspergillus oryzae	3.317
	TC13637	XP_001670229	NSS	3.9	unnamed protein product	1.1	Caenorhabditis briggsae	3.19
	TC13680	EDV22292	NSS	0.16	COG0380 Trehalose-6-phosphate synthase	0.24	Trichoplax adhaerens	2.501
	TC13706	NoHit	NSS	NoHit	COG1960 Acyl-CoA dehydrogenases	1.1		3.368
	TC13782	XP_001579628	NSS	9.8	COG2433 Uncharacterized conserved protein	2.1	Trichomonas vaginalis	2.983
	TC13929	ZP_02057180	NSS	3.9	COG2371 Urease accessory protein UreE	1.1	Methylobacterium chloromethanicum	4.257
	TC14060	XP_001629830	NSS	1e-05	unnamed protein product	0.032	Nematostella vectensis	3.872
	TC14157	AAF03339	NSS	2.3	COG0348 Polyferredoxin	6.5	Gorilla gorilla	2.672
	TC14201	XP_001115840	NSS	0.72	COG3839 ABC-type sugar transport systems, ATPase components	2	Macaca mulatta	3.097
	TC14209	EDV37492	NSS	3.3	COG2373 Large extracellular alpha-helical protein	9.5	Drosophila ananassae	2.522
	TC14277	NoHit	NSS	NoHit	unnamed protein product	0.57		3.851
	TC14395	XP_001368279	NSS	0.003	unnamed protein product	0.83	Monodelphis domestica	4.309
	TC14438	NP_001013845	NSS	0.78	COG0726 Predicted xylanase/chitin deacetylase	4.1	Mus musculus	2.716
	TC14508	NoHit	NSS	NoHit	COG2609 Pyruvate dehydrogenase complex, dehydrogenase (E1) component	3.7		2.535
	TC14564	XP_675797	NSS	6	unnamed protein product	4.8	Plasmodium berghei	2.636
	TC14764	YP_802414	NSS	0.4	COG0154 Asp-tRNAAsn/Glu-tRNAGln amidotransferase A subunit and related amidases	3.8	Candidatus Carsonella ruddii	3.38
	TC14824	NP_001028109	NSS	0.005	COG2205 Osmosensitive K+ channel histidine kinase	1.3	Macaca mulatta	2.773
	TC14834	XP_001751137	NSS	0.017	unnamed protein product	0.017	Monosiga brevicollis	3.101
	TC14904	ZP_00630749	NSS	0.12	unnamed protein product	0.56	Paracoccus denitrificans	3.128
	TC14938	NoHit	NSS	NoHit	NoHit	NoHit		2.896
	TC14969	XP_001542746	NSS	1.9	COG0037 Predicted ATPase of the PP-loop superfamily implicated in cell cycle control	0.4	Ajellomyces capsulatus	4.354
	TC15057	XP_001750104	NSS	0.18	COG0500 SAM-dependent methyltransferases	6.3	Monosiga brevicollis	3.599
	TC5795	NP_001056152	NSS	5.8	COG0500 SAM-dependent methyltransferases	2	Oryza sativa	2.539
	TC5798	YP_001425983	NSS	0.053	COG0744 Membrane carboxypeptidase (penicillin-binding protein)	0.2	Paramecium bursaria Chlorella virus	3.967
	TC5835	YP_001869570	NSS	4.5	unnamed protein product	6.5	Nostoc punctiforme	4.004
	TC5962	XP_001601735	NSS	0.38	unnamed	3.5	[Nasonia vitripennis]	2.467
	TC6045	NoHit	NSS	NoHit	NoHit	NoHit		3.166
	TC6046	XP_001850072	NSS	0.072	unnamed protein product	5.1	Culex pipiens quinquefasciatus	4.991
	TC6142	XP_001428442	NSS	8.1	COG0403 Glycine cleavage system protein P (pyridoxal-binding), N-terminal domain	5.1	Paramecium tetraurelia	3.326
	TC6189	ABG91566	NSS	0.015	unnamed protein product	0.82	Danio rerio	2.763
	TC6240	NoHit	NSS	NoHit	NoHit	NoHit		2.442
	TC6463	XP_001902701	NSS	3	COG1547 Uncharacterized conserved protein	1.4	Brugia malayi	2.811
	TC6464	YP_786067	NSS	1	unnamed protein product	3.9	Bordetella avium	4.721
	TC6476	ZP_02013090	NSS	4.5	COG0739 Membrane proteins related to metalloendopeptidases	5.2	[Opitutaceae bacterium	3.709
	TC6550	AAY66648	NSS	0.2	unnamed protein product	3.8	Ixodes scapularis	5.22
	TC6577	AAV80790	NSS	0.024	unnamed protein product	1.1	Ixodes scapularis	4.824
	TC6585	NoHit	NSS	NoHit	COG2265 SAM-dependent methyltransferases related to tRNA (uracil-5-)-methyltransferase	4.5		3.057
	TC6623	XP_001182458	NSS	1.2	unnamed protein product	6	Strongylocentrotus purpuratus	3.255
	TC6698	XP_001347658	NSS	0.007	COG0532 Translation initiation factor 2 (IF-2; GTPase)	1.5	Plasmodium falciparum	4.771
	TC6709	ZP_00235040	NSS	6.8	COG0582 Integrase	3.1	Listeria monocytogenes	3.907
	TC6891	XP_001923982	NSS	4.4	unnamed protein product	7	Danio rerio	3.985
	TC6914	YP_643012	NSS	3.6	COG0085 DNA-directed RNA polymerase, beta subunit/140 kD subunit	5.7	Rubrobacter xylanophilus	3.43
	TC6918	XP_606264	NSS	0.41	COG0513 Superfamily II DNA and RNA helicases	4.4	Bos taurus	4.117
	TC6925	ZP_00514159	NSS	3	NoHit	NoHit	Crocosphaera watsonii	2.739
	TC6956	XP_001630299	NSS	0.021	unnamed protein product	1	Nematostella vectensis	3.394
	TC7104	NP_001096236	NSS	0.67	COG0778 Nitroreductase	0.96	Xenopus tropicalis	2.991
	TC7123	ZP_01925183	NSS	0.007	COG1593 TRAP-type C4-dicarboxylate transport system, large permease component	0.18	Victivallis vadensis	2.883
	TC7140	ABS79822	NSS	1.4	unnamed protein product	1.5	Plasmodium falciparum	3.217
	TC7152	YP_001620544	NSS	1.1	COG0443 Molecular chaperone	1.1	Acholeplasma laidlawii	3.066
	TC7186	XP_636390	NSS	3.5	unnamed protein product	0.55	Dictyostelium discoideum	2.864
	TC7290	ZP_01468190	NSS	1.2	unnamed protein product	0.82	Synechococcus sp	3.484
	TC7323	YP_336308	NSS	0.1	COG0642 Signal transduction histidine kinase	0.28	Burkholderia pseudomallei	3.165
	TC7341	XP_001351751	NSS	6.5	unnamed protein product	1.1	Plasmodium falciparum	4.324
	TC7347	XP_001253204	NSS	0.14	unnamed protein product	0.38	Bos taurus	3.952
	TC7352	AAT75325	NSS	0.005	unnamed protein product	1.7	Ixodes scapularis	3.253
	TC7471	XP_001440054	NSS	0.36	COG3210 Large exoproteins involved in heme utilization or adhesion	0.43	Paramecium tetraurelia strain	3.75
	TC7770	YP_579619	NSS	8.5	unnamed protein product	1.3	Psychrobacter cryohalolentis	3.869
	TC7837	YP_001822180	NSS	1.2	unnamed protein product	1.6	Streptomyces griseus subsp. griseus	2.485
	TC7906	XP_001621948	NSS	0.032	COG1013 Pyruvate:ferredoxin oxidoreductase and related 2-oxoacid:ferredoxin oxidoreductases, beta subunit	6.3	Nematostella vectensis	3.636
	TC7984	NP_683699	NSS	0.8	COG2816 NTP pyrophosphohydrolases containing a Zn-finger, probably nucleic-acid-binding	1.9	Homo sapiens	3.039
	TC8024	BAG30824	NSS	0.5	COG1271 Cytochrome bd-type quinol oxidase, subunit 1	0.3	Rhipicephalus appendiculatus	4.19
	TC8064	ZP_01002969	NSS	0.4	COG1092 Predicted SAM-dependent methyltransferases	0.083	Loktanella vestfoldensis	3.122
	TC8074	XP_001920039	NSS	1	unnamed protein product	1.8	Danio rerio	3.584
	TC8145	XP_001174438	NSS	0.046	COG1222 ATP-dependent 26S proteasome regulatory subunit	0.25	Pan troglodytes	2.457
	TC8147	AAY66605	NSS	0.039	COG0750 Predicted membrane-associated Zn-dependent proteases 1	1	Ixodes scapularis	3.016
	TC8192	AAV80790	NSS	0.006	unnamed protein product	0.34	Ixodes scapularis	4.231
	TC8237	YP_320319	NSS	4.9	unnamed protein product	0.2	Anabaena variabilis	2.928
	TC8352	ZP_02039144	NSS	0.047	unnamed protein product	2	Bacteroides capillosus	4.175
	TC8398	NoHit	NSS	NoHit	unnamed protein product	5.2		4.71
	TC8459	YP_001273034	NSS	0.032	COG3691 Uncharacterized protein conserved in bacteria	0.14	Methanobrevibacter smithii	4.368
	TC8480	NoHit	NSS	NoHit	COG0842 ABC-type multidrug transport system, permease component	3.7		2.537
	TC8504	ABW23508	NSS	0.006	COG1217 Predicted membrane GTPase involved in stress response	4	Hyalomma asiaticum	4.342
	TC8582	ZP_02155133	NSS	6.6	unnamed protein product	2.1	Oceanibulbus indolifex	2.469
	TC8613	XP_381823	NSS	2	COG1319 Aerobic-type carbon monoxide dehydrogenase, middle subunit CoxM/CutM homologs	3.9	Gibberella zeae	2.934
	TC8625	AAZ23912	NSS	4.2	COG0249 Mismatch repair ATPase (MutS family)	0.26	Sterkiella histriomuscorum	3.363
	TC8783	AAT92126	NSS	0.97	unnamed protein product	1.4	Ixodes pacificus	3.102
	TC8870	XP_701348	NSS	4.8	unnamed protein product	2.6	Danio rerio	3.953
	TC8898	YP_001362241	NSS	0.28	unnamed protein product	2.6	Kineococcus radiotolerans	3.959
	TC8905	EDV58759	NSS	0.007	COG0624 Acetylornithine deacetylase/Succinyl-diaminopimelate desuccinylase and related deacylases	0.17	Drosophila erecta	5.103
	TC8906	EDV58759	NSS	0.007	COG0624 Acetylornithine deacetylase/Succinyl-diaminopimelate desuccinylase and related deacylases	0.099	Drosophila erecta	4.99
	TC9000	NoHit	NSS	NoHit	unnamed protein product	6		3.036
	TC9001	NoHit	NSS	NoHit	NoHit	NoHit		5.212
	TC9002	NoHit	NSS	NoHit	NoHit	NoHit		2.971
	TC9121	YP_574124	NSS	2.9	COG0843 Heme/copper-type cytochrome/quinol oxidases, subunit 1	7.2	Chromohalobacter salexigens	3.265
	TC9175	NoHit	NSS	NoHit	unnamed protein product	2.3		2.653
	TC9207	XP_001621948	NSS	0.001	unnamed protein product	0.23	Nematostella vectensis	5.825
	TC9236	CAJ28484	NSS	0.22	unnamed protein product	0.39	Phage PY100	6.395
	TC9263	XP_001651055	NSS				Aedes aegypti	3.209
	TC9270	EAY85502	NSS	4.6	unnamed protein product	5	Oryza sativa	2.929
	TC9303	XP_001177440	NSS	0.084	unnamed protein product	0.006	Strongylocentrotus purpuratus	3.405
	TC9308	XP_001614718	NSS	0.54	unnamed protein product	0.59	Plasmodium vivax	2.484
	TC9344	YP_113218	NSS	2.7	COG1204 Superfamily II helicase	5.8	Methylococcus capsulatus	3.718
	TC9349	YP_001275964	NSS	0.029	COG0155 Sulfite reductase, beta subunit (hemoprotein)	3.7	Roseiflexus sp	3.924
	TC9354	NoHit	NSS	NoHit	COG0310 ABC-type Co2+ transport system, permease component	3.8		3.46
	TC9385	XP_001551418	NSS	7.1	COG0754 Glutathionylspermidine synthase	0.6	Botryotinia fuckeliana	3.038
	TC9442	YP_001800009	NSS	1.2	COG0266 Formamidopyrimidine-DNA glycosylase	0.42	Corynebacterium urealyticum	4.476
	TC9444	XP_001368279	NSS	0.003	unnamed protein product	0.97	Monodelphis domestica	4.314
	TC9454	AAO60047	NSS	0	COG4870 Cysteine protease	1e-12	[Rhipicephalus appendiculatus]	2.701
	TC9464	NoHit	NSS	NoHit	COG1295 Predicted membrane protein	3.8		3.528
	TC9469	AAV88053	NSS	0.008	COG0437 Fe-S-cluster-containing hydrogenase components 1	1.6	Borrelia hermsii	2.716
	TC9521	A7X4K1	NSS	0.8	COG2211 Na+/melibiose symporter and related transporters	0.63	Philodryas olfersii	3.915
	TC9542	NoHit	NSS	NoHit	COG0342 Preprotein translocase subunit SecD	0.71		2.67
	TC9582	XP_001913445	NSS	0.22	unnamed protein product	0.89	Entamoeba histolytica	4.431
	TC9677	XP_001702052	NSS	0.019	COG0318 Acyl-CoA synthetases (AMP-forming)/AMP-acid ligases II	4	Chlamydomonas reinhardtii	3.152
	TC9709	ZP_01518955	NSS	4.8	COG1131 ABC-type multidrug transport system, ATPase component	1.4	Comamonas testosteroni	3.844
	TC9843	NoHit	NSS	NoHit	COG0441 Threonyl-tRNA synthetase	0.37		2.583
	TC9858	NoHit	NSS	NoHit	NoHit	NoHit		2.718
	TC9873	NoHit	NSS	NoHit	unnamed protein product	8		2.589
	TC9920	XP_001784372	NSS	1.4	COG0049 Ribosomal protein S7	0.45	Physcomitrella patens	3.329
2.2. Low expressed transcripts in the microarray comparison between ticks on Brahman versus Holstein-Friesian
PROTEIN GROUP	ID	Protein Hit	Protein Description	E-value	COG	COGevalue	Species	Folds (DE)
Genetic Information storage and processing	TC5889	2DHG	Chain A, C-Terminal Rna Recognition Motif In Trna Selenocysteine Associated Protein	1e-16	COG0724 RNA-binding proteins (RRM domain)	8e-11		-2.62
Unnamed	TC9773	ZP_02366396	NSS	4	COG3894 Uncharacterized metal-binding protein	0.78	Burkholderia oklahomensis	-5.45
	TC8537	XP_001661510	NSS	3.3	COG4717 Uncharacterized conserved protein	3.8	Aedes aegypti	-3.85
	TC9106	YP_632699	NSS	5.4	COG3302 DMSO reductase anchor subunit	4.4	Myxococcus xanthus	-3.3
	TC12200	CAA22007	NSS	0.49	COG0015 Adenylosuccinate lyase	8.9	Candida albicans	-3.17
	TC8920	XP_001686565	NSS	9.6	COG2348 Uncharacterized protein involved in methicillin resistance	6.7	Leishmania major	-3.166
	TC13554	NP_730841	NSS	2e-51	unnamed protein product	4e-11	Drosophila melanogaster	-2.94
	CK178651.1	ABB71317	NSS	4	COG0496 Predicted acid phosphatase	7.3	Plasmodium falciparum	-2.9
	CV444672.1	ZP_02006798	NSS	0.58	COG0702 Predicted nucleoside-diphosphate-sugar epimerases	0.17	Ralstonia picketti	-2.88
	TC11237	ABB71317	NSS	6.2	NoHit	NoHit	Plasmodium falciparum	-2.84
	TC10665	XP_414685	NSS	1e-162	COG0646 Methionine synthase I (cobalamin-dependent), methyltransferase domain	1e-22	Gallus gallus	-2.82
	TC12885	YP_001101450	NSS	0.33	COG2363 Uncharacterized small membrane protein	1.2	Herminiimonas arsenicoxydans	-2.73
	TC13075	XP_001708937	NSS	3.4	COG0260 Leucyl aminopeptidase	4.8	Giardia lamblia	-2.67
	TC12000	EDT32117	NSS	0.31	COG0702 Predicted nucleoside-diphosphate-sugar epimerases	0.2	Oligotropha carboxidovorans	-2.62
	TC14650	NoHit	NSS	NoHit	unnamed protein product	2		-2.55
	TC12756	CAG04404	NSS	1e-60	unnamed protein product	0.77	Tetraodon nigroviridis	-2.45
	TC12692	CAL56001	NSS	9.7	NoHit	NoHit	Ostreococcus taur	-2.44
